# Supplementary material for: Cultural Adaptation and Psychometric Properties of the Trust Me Scale—Italian Version: A Validation Study
Source: Healthcare (Basel). 2023 Apr 11;11(8):1086. doi: 10.3390/healthcare11081086 (PMC10137678; doi:10.3390/healthcare11081086)
Supplement: Supplementary file 1 [file healthcare-11-01086-s001.zip]

Archive with 1 entries (1 files):
- healthcare-2277675-supplementary.pdf
